# Supplementary material for: Caffeic Acid, Reduced Glutathione, and Ferric Iron Addition Effects on the Redox Potential of Model Wine Solutions
Source: Molecules. 2026 Apr 7;31(7):1226. doi: 10.3390/molecules31071226 (PMC13074730; doi:10.3390/molecules31071226)
Supplement: Supplementary file 1 [file molecules-31-01226-s001.zip]

Archive with 1 entries (1 files):
- molecules-4186942-supplementary.pdf
